# Supplementary material for: Risk of Motor Vehicle Collisions and Culpability among Older Drivers Using Cannabis: A Meta-Analysis
Source: Brain Sci. 2023 Feb 28;13(3):421. doi: 10.3390/brainsci13030421 (PMC10046364; doi:10.3390/brainsci13030421)
Supplement: Supplementary file 1 [file brainsci-13-00421-s001.zip]

Archive with 1 entries (1 files):
- brainsci-2237574-supplementary.docx
